# Supplementary material for: Fatal COVID-19 in a Child with Persistence of SARS-CoV-2 Despite Extensive Multidisciplinary Treatment: A Case Report
Source: Children (Basel). 2021 Jun 30;8(7):564. doi: 10.3390/children8070564 (PMC8304245; doi:10.3390/children8070564)
Supplement: Supplementary file 1 [file children-08-00564-s001.zip]

Archive with 1 entries (1 files):
- children-1216430-supplementary.xlsx
