# Supplementary material for: Fatal COVID-19 in a Child with Persistence of SARS-CoV-2 Despite Extensive Multidisciplinary Treatment: A Case Report
Source: Children (Basel). 2021 Jun 30;8(7):564. doi: 10.3390/children8070564 (PMC8304245; doi:10.3390/children8070564)
Supplement: Supplementary file 1 [file children-08-00564-s001.zip › children-1216430-supplementary.xlsx]

## Sheet: Tabelle3
	Day of Illness	3	5	12	15	20	24	29	30	35	38	39
	Hemoglobin (g/dl)	11.2	11	10.7	10.6	14.6	13.3	13.4	11.9	11.6	12.7	12.1
	White cells (x10-3/mm3)		18	8.13	17	8.6	2.1	1.5	0.9	2.6	5	7.4
	Platelets (x10-3/mm3)		374	198	179	98	58	95	85	67	60	91
	Neutrophiles (Mrd/l)					10,8	1,7	1,06	0,54	2	4	1,5
	Lymphozyten (Mrd/l)					1,45	0,19	0,2	0,21	0,14	0,4	13
	Neutrophiles %			87	95	85	85	70	54	85	85	8
	Lymphozyten %			7	4	11	9,5	14	20	6	6	73
	NLR			12	23	6	8	5	2,5	14	10	0,2
	Creatinine (mg/dl)		0.57	0.78	2.44	2.67	0.98	0.97	0.81	0.52	0.68	0.56
	Aspartate transaminase (U/l)		37	44	49	128	372	149	93	73	148	263
	γ-glutamyl transpeptidase (U/l)		26	75	53	96	104	253	151	256	156	112
	Bilirubin (mg/dl)		0.46	0.29		4	3.5	15.2	8	7.4	8.7	5.9
	Lactate dehydrogenase (U/l)		367	445	465	1196	1689	1191	842	673	1652	2061
	Ammonia (µmol/l)					95					80	22
	Creatine kinase (U/l)			258	321	2305	12133	2290	1164	128	124	105
	Pro-brain natriuretic peptide (ng/l)			17000	35000	72962	11285	78833	25517	7344	7711	7711
	Troponin I (pg/ml)			188		57	516	314	270	46	45	42
	C-reactive protein (mg/l)		11	45.7	84	36	25	78	80	25	53	51
	Interleukin 6 (ng/l)		25.39			473.4	58.2	86.4	127.7	231.2	61.4	814.9
	Interleukin 2 Rezeptor (U/ml)							594	663		2952	3779
	Procalcitonin (µg/l)		0.09			4.3		9.3	4.3	2.4
	Ferritin (µg/l)						1298	715	688	1500	3965	13133
	Quick (%)		40	68	56	79	64	61	54	47	36	28
	Partial thromboplastin time (s)		30		53	64	39	47	57	71	69	99
	Fibrinogen (g/l)		2.7	3.9	5	3.7	2.32	3.51	3.51	3.03	3.33	3.02
	D-dimer (mg/l)			1.50	4.3	2.6	0.42	1.68	0.97	1.15	1.92	2.43
